# Supplementary material for: Recombinant Domain of Flagellin Promotes In Vitro a Chemotactic Inflammatory Profile in Human Immune Cells Independently of a Dendritic Cell Phenotype
Source: Molecules. 2023 Mar 5;28(5):2394. doi: 10.3390/molecules28052394 (PMC10005431; doi:10.3390/molecules28052394)
Supplement: Supplementary file 1 [file molecules-28-02394-s001.zip]

Archive with 1 entries (1 files):
- molecules-2210022-supplementary.pdf
